# Supplementary material for: Evaluating the Performance of AI Large Language Models in Detecting Pediatric Medication Errors Across Languages: A Comparative Study
Source: J Clin Med. 2025 Dec 25;15(1):162. doi: 10.3390/jcm15010162 (PMC12786879; doi:10.3390/jcm15010162)
Supplement: Supplementary file 1 [file jcm-15-00162-s001.zip]

Archive with 1 entries (1 files):
- jcm-4058673-supplementary.pdf
